# Supplementary material for: Cu(C3H3N3S3)3 Adsorption onto ZnTiO3/TiO2 for Coordination-Complex Sensitized Photochemical Applications
Source: Materials (Basel). 2022 Apr 30;15(9):3252. doi: 10.3390/ma15093252 (PMC9100386; doi:10.3390/ma15093252)
Supplement: Supplementary file 1 [file materials-15-03252-s001.zip]

Archive with 1 entries (1 files):
- materials-1676327-supplementary.pdf
